# Supplementary material for: Possible Arbovirus Found in Virome of Melophagus ovinus
Source: Viruses. 2021 Nov 26;13(12):2375. doi: 10.3390/v13122375 (PMC8707155; doi:10.3390/v13122375)
Supplement: Supplementary file 1 [file viruses-13-02375-s001.zip]

Archive with 3 entries (2 files):
- viruses-1481119-supplementary/
- viruses-1481119-supplementary/s1.pdf
- viruses-1481119-supplementary/s2.xls
