# Supplementary material for: Possible Arbovirus Found in Virome of Melophagus ovinus
Source: Viruses. 2021 Nov 26;13(12):2375. doi: 10.3390/v13122375 (PMC8707155; doi:10.3390/v13122375)
Supplement: Supplementary file 1 [file viruses-13-02375-s001.zip › viruses-1481119-supplementary/s2.xls]

## Sheet: Solemo-like contigs segment 1
	20_HD_N21	20_HD_N23	20_HD_N26	20_HD_N22	20_HD_N24	20_HD_N25	20_HD_N27	21_HD_N21	21_HD_N24	21_HD_N23	20_HD_N19	21_HD_N25	22_HD_N23	22_HD_N24	22_HD_N26	22_HD_N20	22_HD_N27	22_HD_N29	22_HD_N28	22_HD_N25	22_HD_N22	23_HD_N29	23_HD_N28	23_HD_N30	23_HD_N31	24_HD_N22	24_HD_N23	24_HD_N24	24_HD_N25	20_LL_N8	20_LL_N10	20_LL_N12	20_LL_N9	20_LL_N11	20_LL_N13	21_LL_N7	21_LL_N8	21_LL_N10	21_LL_N11	21_LL_N12	22_LL_N8	22_LL_N6	22_LL_N9	22_LL_N7	22_LL_N11	22_LL_N10	23_LL_N15	23_LL_N18	23_LL_N36_224
20_HD_N21
20_HD_N23	0.113292
20_HD_N26	0.125944	0.0931063
20_HD_N22	0.125944	0.0931063	0
20_HD_N24	0.125944	0.0931063	0	0
20_HD_N25	0.125944	0.0931063	0	0	0
20_HD_N27	0.125944	0.0931063	0	0	0	0
21_HD_N21	0.0193521	0.115891	0.126783	0.126783	0.126783	0.126783	0.126783
21_HD_N24	0.193476	0.202372	0.208351	0.208351	0.208351	0.208351	0.208351	0.195492
21_HD_N23	0.19491	0.210805	0.216261	0.216261	0.216261	0.216261	0.216261	0.20027	0.0850609
20_HD_N19	0.0639215	0.109297	0.124502	0.124502	0.124502	0.124502	0.124502	0.062336	0.199564	0.202568
21_HD_N25	0.195936	0.198863	0.214509	0.214509	0.214509	0.214509	0.214509	0.201919	0.0647243	0.0876882	0.203533
22_HD_N23	0.111057	0.0480738	0.0889726	0.0889726	0.0889726	0.0889726	0.0889726	0.111058	0.195619	0.20146	0.108258	0.197274
22_HD_N24	0.113794	0.0952488	0.105403	0.105403	0.105403	0.105403	0.105403	0.112095	0.204735	0.206463	0.111874	0.203733	0.0935563
22_HD_N26	0.116104	0.0671041	0.08859	0.08859	0.08859	0.08859	0.08859	0.115195	0.192976	0.206714	0.112525	0.202234	0.0630193	0.0986036
22_HD_N20	0.118054	0.0709741	0.0695857	0.0695857	0.0695857	0.0695857	0.0695857	0.114119	0.200702	0.205678	0.110609	0.205233	0.0698174	0.0976941	0.0680463
22_HD_N27	0.113981	0.0939919	0.106429	0.106429	0.106429	0.106429	0.106429	0.110548	0.200139	0.203427	0.114221	0.202712	0.095793	0.0982552	0.0923871	0.0883817
22_HD_N29	0.0673388	0.117203	0.130913	0.130913	0.130913	0.130913	0.130913	0.0685592	0.202166	0.210347	0.0698227	0.201846	0.113763	0.119776	0.120557	0.121592	0.11715
22_HD_N28	0.0713549	0.121657	0.131341	0.131341	0.131341	0.131341	0.131341	0.0701717	0.199562	0.199102	0.0698329	0.200541	0.118117	0.115492	0.123704	0.121207	0.117504	0.0723318
22_HD_N25	0.196193	0.196705	0.210815	0.210815	0.210815	0.210815	0.210815	0.199239	0.0672221	0.0924302	0.200893	0.028302	0.197994	0.203391	0.198004	0.200989	0.19383	0.199595	0.199363
22_HD_N22	0.201093	0.209397	0.210418	0.210418	0.210418	0.210418	0.210418	0.206622	0.0842529	0.0505791	0.207177	0.0839623	0.205465	0.210843	0.206683	0.206938	0.202876	0.21165	0.205323	0.0862018
23_HD_N29	0.121343	0.0855382	0.0856851	0.0856851	0.0856851	0.0856851	0.0856851	0.120475	0.206178	0.21909	0.112563	0.208748	0.0760414	0.106006	0.0867376	0.07687	0.0931158	0.118006	0.122734	0.209033	0.21489
23_HD_N28	0.117684	0.099007	0.108502	0.108502	0.108502	0.108502	0.108502	0.114249	0.202051	0.212165	0.114698	0.2092	0.0905075	0.0737098	0.0993347	0.0995754	0.091386	0.118047	0.118242	0.207505	0.2117	0.104087
23_HD_N30	0.0710877	0.114773	0.128818	0.128818	0.128818	0.128818	0.128818	0.0702792	0.202099	0.201716	0.073321	0.205487	0.106921	0.115229	0.113758	0.119717	0.118574	0.0749401	0.076727	0.208153	0.209705	0.123981	0.115511
23_HD_N31	0.198126	0.203914	0.212062	0.212062	0.212062	0.212062	0.212062	0.199192	0.0735171	0.0891759	0.199982	0.0574452	0.198646	0.21359	0.205504	0.207043	0.206846	0.204498	0.2009	0.0619437	0.0875976	0.214868	0.214043	0.207786
24_HD_N22	0.121904	0.0833666	0.0496205	0.0496205	0.0496205	0.0496205	0.0496205	0.123159	0.20654	0.215514	0.118294	0.209865	0.0818287	0.101452	0.0811194	0.0622411	0.105504	0.120191	0.121082	0.20667	0.220017	0.0801477	0.105832	0.123386	0.215756
24_HD_N23	0.0709655	0.114539	0.128553	0.128553	0.128553	0.128553	0.128553	0.0705634	0.201658	0.201276	0.0732349	0.205037	0.106704	0.114995	0.113527	0.119472	0.118332	0.074367	0.0770019	0.207696	0.209244	0.123727	0.114459	0.000372591	0.20733	0.123133
24_HD_N24	0.198548	0.203857	0.213456	0.213456	0.213456	0.213456	0.213456	0.199615	0.0747604	0.0899876	0.199927	0.059066	0.198591	0.214016	0.205928	0.207468	0.207271	0.204442	0.200844	0.0635743	0.0884093	0.214808	0.214469	0.207728	0.00150744	0.217156	0.207272
24_HD_N25	0.200748	0.202279	0.215374	0.215374	0.215374	0.215374	0.215374	0.205274	0.0714871	0.0913086	0.207413	0.027613	0.201246	0.207277	0.200656	0.206096	0.195014	0.203712	0.20249	0.0303207	0.0860455	0.211688	0.210671	0.210491	0.064112	0.211808	0.210028	0.0657501
20_LL_N8	1.17165	1.13476	1.15267	1.15267	1.15267	1.15267	1.15267	1.1686	1.13065	1.15896	1.16771	1.14813	1.14213	1.16368	1.14007	1.15527	1.17138	1.15368	1.16058	1.13943	1.16209	1.1621	1.18633	1.17408	1.15563	1.14529	1.1726	1.15774	1.14437
20_LL_N10	1.17743	1.13939	1.14266	1.14266	1.14266	1.14266	1.14266	1.17425	1.14642	1.15388	1.17228	1.14922	1.1524	1.1789	1.13404	1.14591	1.17902	1.16198	1.15787	1.13326	1.16342	1.16624	1.20144	1.17713	1.16981	1.14446	1.17425	1.16767	1.1486	0.13802
20_LL_N12	1.19013	1.17955	1.17369	1.17369	1.17369	1.17369	1.17369	1.18672	1.16769	1.17152	1.18068	1.17218	1.18372	1.20111	1.16907	1.17835	1.20218	1.16763	1.15764	1.15858	1.1812	1.181	1.2223	1.18416	1.18823	1.16489	1.18479	1.18861	1.16391	0.139488	0.0717911
20_LL_N9	1.19979	1.1723	1.18407	1.18407	1.18407	1.18407	1.18407	1.20209	1.16907	1.17649	1.19213	1.18162	1.17631	1.21001	1.16381	1.18875	1.19268	1.1857	1.17962	1.16913	1.17375	1.19626	1.23465	1.20037	1.20164	1.1809	1.20099	1.19943	1.17596	0.138873	0.142289	0.143483
20_LL_N11	1.15015	1.12253	1.14056	1.14056	1.14056	1.14056	1.14056	1.1487	1.13361	1.1394	1.15497	1.13657	1.12788	1.16701	1.12021	1.14049	1.16594	1.1377	1.14991	1.12959	1.14601	1.14965	1.18859	1.15821	1.15066	1.13642	1.15679	1.15276	1.13654	0.0792901	0.135142	0.126042	0.134534
20_LL_N13	1.17141	1.1251	1.14168	1.14168	1.14168	1.14168	1.14168	1.16773	1.12573	1.15733	1.15855	1.13813	1.13287	1.16107	1.13328	1.14066	1.16632	1.15781	1.1598	1.13471	1.16102	1.15754	1.18821	1.1716	1.15275	1.13338	1.17224	1.15485	1.13811	0.0712124	0.128098	0.128977	0.139567	0.0605204
21_LL_N7	1.18723	1.14588	1.14757	1.14757	1.14757	1.14757	1.14757	1.18042	1.17012	1.16832	1.16792	1.15328	1.1572	1.1753	1.14684	1.14025	1.17121	1.15761	1.16203	1.15027	1.18093	1.16646	1.2007	1.18832	1.18313	1.12905	1.18681	1.18529	1.16218	0.131129	0.125927	0.120125	0.145001	0.127833	0.122807
21_LL_N8	1.19088	1.16459	1.17316	1.17316	1.17316	1.17316	1.17316	1.18771	1.16059	1.17061	1.17899	1.15899	1.16268	1.19648	1.15827	1.16686	1.19396	1.16266	1.17306	1.14953	1.17093	1.18377	1.21323	1.19872	1.19027	1.15646	1.19717	1.18809	1.15892	0.140338	0.108809	0.109344	0.145419	0.13741	0.135602	0.119824
21_LL_N10	1.20611	1.16757	1.1624	1.1624	1.1624	1.1624	1.1624	1.20857	1.16198	1.18046	1.20372	1.17315	1.17132	1.19496	1.15934	1.16587	1.18596	1.19803	1.19969	1.15814	1.19028	1.19243	1.23367	1.21242	1.18479	1.15369	1.21082	1.18696	1.17138	0.127229	0.125984	0.12493	0.130627	0.132552	0.132169	0.126499	0.128244
21_LL_N11	1.20416	1.16977	1.18822	1.18822	1.18822	1.18822	1.18822	1.20097	1.1743	1.16235	1.18972	1.16744	1.17598	1.20473	1.17188	1.17464	1.20463	1.17733	1.17315	1.16273	1.17352	1.19991	1.22852	1.20606	1.20315	1.1764	1.20449	1.20352	1.16568	0.127859	0.104847	0.103629	0.140749	0.128154	0.125662	0.115205	0.0734999	0.121758
21_LL_N12	1.20508	1.16664	1.1683	1.1683	1.1683	1.1683	1.1683	1.19536	1.15986	1.18235	1.19989	1.16833	1.18432	1.19801	1.17729	1.17319	1.19499	1.1825	1.18566	1.16246	1.19027	1.19626	1.22622	1.22403	1.1895	1.16893	1.2232	1.18732	1.17082	0.135374	0.128649	0.142433	0.127734	0.141116	0.142995	0.132505	0.138508	0.0809945	0.132844
22_LL_N8	1.17841	1.12429	1.14773	1.14773	1.14773	1.14773	1.14773	1.177	1.14022	1.16985	1.16545	1.15548	1.13484	1.1711	1.13091	1.14771	1.17892	1.15913	1.16924	1.1406	1.16979	1.15966	1.19836	1.18831	1.1641	1.13952	1.18541	1.16483	1.15667	0.078204	0.12858	0.126869	0.137366	0.0619941	0.0566938	0.126058	0.136796	0.130583	0.131432	0.139517
22_LL_N6	1.18708	1.16994	1.17299	1.17299	1.17299	1.17299	1.17299	1.1839	1.18591	1.19324	1.18137	1.19246	1.15924	1.19204	1.14131	1.15912	1.19426	1.17121	1.17039	1.17877	1.20029	1.16793	1.20571	1.18272	1.21543	1.16126	1.1807	1.21318	1.18772	0.135183	0.0698601	0.0562543	0.142475	0.128675	0.13063	0.12107	0.107113	0.122613	0.110588	0.139167	0.130617
22_LL_N9	1.19152	1.15272	1.15836	1.15836	1.15836	1.15836	1.15836	1.18266	1.14622	1.13091	1.17975	1.14405	1.15241	1.17797	1.14529	1.15467	1.17875	1.17224	1.1616	1.13818	1.14148	1.17181	1.21139	1.19071	1.14166	1.15387	1.18995	1.14208	1.14062	0.145634	0.111397	0.10478	0.145219	0.144567	0.137466	0.131552	0.106493	0.135308	0.101462	0.147321	0.134297	0.106765
22_LL_N7	1.18442	1.1723	1.17184	1.17184	1.17184	1.17184	1.17184	1.1815	1.15245	1.16102	1.17171	1.14753	1.1793	1.18237	1.1673	1.17048	1.19615	1.16613	1.1776	1.14044	1.16677	1.19193	1.22404	1.1967	1.18173	1.16667	1.19732	1.18212	1.15368	0.142935	0.106472	0.101144	0.147735	0.141177	0.142374	0.125449	0.0793013	0.126384	0.0709435	0.138602	0.145463	0.107137	0.111007
22_LL_N11	1.17601	1.13481	1.16201	1.16201	1.16201	1.16201	1.16201	1.16896	1.14112	1.15864	1.16929	1.13999	1.14571	1.16181	1.13364	1.15215	1.16075	1.15429	1.14892	1.13646	1.16489	1.14978	1.19585	1.18997	1.17017	1.15377	1.18705	1.16804	1.14543	0.136834	0.13252	0.137731	0.145975	0.137254	0.142069	0.137582	0.136869	0.128304	0.130989	0.140659	0.140726	0.129893	0.132016	0.132114
22_LL_N10	1.17327	1.13001	1.14333	1.14333	1.14333	1.14333	1.14333	1.16374	1.15131	1.1408	1.16181	1.13402	1.13455	1.1655	1.131	1.12452	1.15933	1.15279	1.14515	1.12691	1.15221	1.14116	1.18718	1.18033	1.14775	1.12797	1.18097	1.14985	1.13045	0.139125	0.133471	0.125791	0.149309	0.130447	0.133309	0.102973	0.138162	0.124459	0.130674	0.141523	0.139488	0.129662	0.138757	0.135191	0.138718
23_LL_N15	1.19193	1.16336	1.17711	1.17711	1.17711	1.17711	1.17711	1.19168	1.15594	1.15347	1.19596	1.15873	1.18054	1.20534	1.1668	1.16529	1.19054	1.18276	1.19177	1.15477	1.16724	1.19002	1.23398	1.20756	1.17546	1.1687	1.2025	1.17621	1.15991	0.123851	0.127517	0.133666	0.138504	0.117553	0.125752	0.126801	0.131254	0.131917	0.135437	0.13793	0.122665	0.135076	0.143079	0.131455	0.138163	0.131796
23_LL_N18	1.18207	1.1597	1.15652	1.15652	1.15652	1.15652	1.15652	1.17665	1.16482	1.15266	1.17732	1.16633	1.16749	1.18072	1.15119	1.15759	1.18599	1.16991	1.1646	1.16037	1.16896	1.1762	1.2109	1.19889	1.18773	1.16242	1.19811	1.1899	1.15898	0.139023	0.149112	0.142802	0.148118	0.137253	0.134104	0.140482	0.149235	0.141314	0.145055	0.150863	0.139892	0.145907	0.137505	0.150132	0.150692	0.138185	0.137376
23_LL_N36_224	1.14959	1.12658	1.13633	1.13633	1.13633	1.13633	1.13633	1.14809	1.15105	1.14937	1.14392	1.13935	1.1478	1.16368	1.13108	1.13595	1.15337	1.13862	1.13662	1.13756	1.16138	1.14506	1.19541	1.16917	1.16416	1.13292	1.16981	1.16626	1.14098	0.126611	0.128538	0.128445	0.140483	0.122394	0.119629	0.112299	0.133538	0.137788	0.126775	0.140587	0.123294	0.133219	0.136152	0.13306	0.136409	0.123127	0.128433	0.137463
23_LL_N16	1.16717	1.13793	1.13488	1.13488	1.13488	1.13488	1.13488	1.16427	1.14186	1.14065	1.16611	1.13006	1.148	1.17548	1.14016	1.12914	1.16018	1.14923	1.15695	1.12299	1.14619	1.15594	1.21526	1.18061	1.16391	1.12469	1.17986	1.16432	1.13354	0.143175	0.108339	0.104479	0.141669	0.137773	0.136073	0.119279	0.0804587	0.124992	0.075998	0.139644	0.136343	0.107049	0.103008	0.0487419	0.128502	0.126377	0.122717	0.142575	0.13286
23_LL_N17	1.18106	1.15935	1.15321	1.15321	1.15321	1.15321	1.15321	1.17841	1.15037	1.16497	1.17619	1.1525	1.16551	1.18341	1.15473	1.15194	1.18976	1.15624	1.15723	1.14925	1.17219	1.18441	1.20929	1.18365	1.17865	1.15097	1.18428	1.17904	1.15421	0.137627	0.108502	0.105623	0.140823	0.129072	0.129517	0.12029	0.075964	0.127897	0.0710287	0.135621	0.133717	0.106462	0.103053	0.0745425	0.126484	0.132492	0.134368	0.156542	0.128471
23_LL_N19	1.16122	1.1258	1.13832	1.13832	1.13832	1.13832	1.13832	1.1531	1.13885	1.13447	1.1509	1.12094	1.13854	1.14471	1.12783	1.12661	1.14668	1.14586	1.13587	1.11762	1.14744	1.13751	1.18579	1.18781	1.14548	1.13224	1.1849	1.1434	1.12902	0.143434	0.126414	0.132765	0.143187	0.14168	0.146766	0.132397	0.133736	0.139446	0.130992	0.142543	0.146551	0.127515	0.129774	0.131684	0.0795691	0.135854	0.139565	0.150041	0.135289
24_LL_N13	1.17579	1.14995	1.15072	1.15072	1.15072	1.15072	1.15072	1.17314	1.14901	1.16358	1.17095	1.14824	1.1561	1.18088	1.15101	1.14945	1.18292	1.15103	1.15203	1.14374	1.16653	1.17907	1.2039	1.17412	1.17597	1.14712	1.17476	1.17637	1.15284	0.137636	0.108848	0.104431	0.141591	0.128726	0.131569	0.120691	0.0774906	0.128712	0.0717874	0.135555	0.134128	0.106458	0.104678	0.07454	0.126541	0.132552	0.136018	0.158305	0.128055
24_LL_N11	1.19193	1.16336	1.17711	1.17711	1.17711	1.17711	1.17711	1.19168	1.15594	1.15347	1.19596	1.15873	1.18054	1.20534	1.1668	1.16529	1.19054	1.18276	1.19177	1.15477	1.16724	1.19002	1.23398	1.20756	1.17546	1.1687	1.2025	1.17621	1.15991	0.123851	0.127517	0.133666	0.138504	0.117553	0.125752	0.126801	0.131254	0.131917	0.135437	0.13793	0.122665	0.135076	0.143079	0.131455	0.138163	0.131796	0	0.137376	0.128433
24_LL_N16	1.16122	1.1258	1.13832	1.13832	1.13832	1.13832	1.13832	1.1531	1.13885	1.13447	1.1509	1.12094	1.13854	1.14471	1.12783	1.12661	1.14668	1.14586	1.13587	1.11762	1.14744	1.13751	1.18579	1.18781	1.14548	1.13224	1.1849	1.1434	1.12902	0.143434	0.126414	0.132765	0.143187	0.14168	0.146766	0.132397	0.133736	0.139446	0.130992	0.142543	0.146551	0.127515	0.129774	0.131684	0.0795691	0.135854	0.139565	0.150041	0.135289
24_LL_N12	1.17377	1.12457	1.1381	1.1381	1.1381	1.1381	1.1381	1.17486	1.13516	1.15863	1.16185	1.14624	1.13234	1.17085	1.13375	1.13966	1.17625	1.15813	1.16787	1.13836	1.15565	1.15429	1.19418	1.18314	1.15498	1.13373	1.18026	1.15709	1.14206	0.0809145	0.129692	0.126825	0.13896	0.0605264	0.0585499	0.128205	0.138214	0.125845	0.132245	0.138941	0.0593069	0.130215	0.134527	0.144043	0.139484	0.132682	0.113869	0.13783	0.121848
24_LL_N14	1.19203	1.15935	1.15873	1.15873	1.15873	1.15873	1.15873	1.17961	1.13468	1.15397	1.18026	1.14224	1.17474	1.17851	1.1542	1.15795	1.16858	1.17232	1.17823	1.14156	1.16778	1.18251	1.21533	1.20274	1.16508	1.15524	1.20195	1.16296	1.14454	0.132017	0.128928	0.130296	0.131294	0.132156	0.132452	0.126398	0.135025	0.0783499	0.129576	0.0552461	0.132248	0.130426	0.144413	0.132691	0.137338	0.1354	0.132783	0.140576	0.133889
24_LL_N17	1.14959	1.12658	1.13633	1.13633	1.13633	1.13633	1.13633	1.14809	1.15105	1.14937	1.14392	1.13935	1.1478	1.16368	1.13108	1.13595	1.15337	1.13862	1.13662	1.13756	1.16138	1.14506	1.19541	1.16917	1.16416	1.13292	1.16981	1.16626	1.14098	0.126611	0.128538	0.128445	0.140483	0.122394	0.119629	0.112299	0.133538	0.137788	0.126775	0.140587	0.123294	0.133219	0.136152	0.13306	0.136409	0.123127	0.128433	0.137463	0
24_LL_N15	1.18207	1.1597	1.15652	1.15652	1.15652	1.15652	1.15652	1.17665	1.16482	1.15266	1.17732	1.16633	1.16749	1.18072	1.15119	1.15759	1.18599	1.16991	1.1646	1.16037	1.16896	1.1762	1.2109	1.19889	1.18773	1.16242	1.19811	1.1899	1.15898	0.138578	0.149568	0.142353	0.148572	0.136809	0.133661	0.140034	0.14969	0.141762	0.145506	0.151317	0.139446	0.145455	0.137952	0.150586	0.150238	0.13863	0.137821	0.000350765	0.137018
[truncated: 10 more columns]

## Sheet: Caption 1
Table S5. Estimates of evolutionary divergence between Solemoviridae-like contigs (first segment) found in the study
The number of base substitutions per site from between sequences are shown. Analyses were conducted using the Maximum Composite Likelihood model [1]. All ambiguous positions were removed for each sequence pair (pairwise deletion option). Evolutionary analyses were conducted in MEGA X [2]. Values less than 1 are highligted in green, values higher than 1 are highlighted in red
1. Tamura K., Nei M., and Kumar S. (2004). Prospects for inferring very large phylogenies by using the neighbor-joining method. Proceedings of the National Academy of Sciences (USA) 101:11030-11035.
2. Kumar S., Stecher G., Li M., Knyaz C., and Tamura K. (2018). MEGA X: Molecular Evolutionary Genetics Analysis across computing platforms. Molecular Biology and Evolution 35:1547-1549.

## Sheet: Solemo-like contigs segment 2
	20_LL_N80	20_LL_N85	20_LL_N86	20_LL_N87	20_LL_N84	21_LL_N83	21_LL_N84	21_LL_N85	21_LL_N86	22_LL_N82	22_LL_N78	22_LL_N74	22_LL_N83	23_LL_N78	23_LL_N77	23_LL_N76	23_LL_N80	23_LL_N79	23_LL_N81	24_LL_N55	24_LL_N61	24_LL_N63	24_LL_N65	20_HDW_77	20_HDW_75	20_HDW_79	20_HDW_81	20_HDW_78	21_HDW_73	21_HDW_76	21_HDW_78	21_HDW_79	21_HDW_80	21_HDW_82	22_HDW_68	22_HDW_70	22_HDW_75	22_HDW_72	22_HDW_80	22_HDW_76	22_HDW_77	22_HDW_196_698	23_HDW_N72	23_HDW_N71	23_HDW_N73	23_HDW_N74	24_HDW_58	24_HDW_59
20_LL_N80
20_LL_N85	0.0966555
20_LL_N86	0.116818	0.116599
20_LL_N87	0.0877234	0.104223	0.130214
20_LL_N84	0.0887238	0.0779657	0.112585	0.0976742
21_LL_N83	0.103888	0.11909	0.127232	0.104652	0.111829
21_LL_N84	0.0862781	0.086636	0.117229	0.0992152	0.0840051	0.100005
21_LL_N85	0.0958149	0.0773545	0.113242	0.0987633	0.0823758	0.115115	0.0932643
21_LL_N86	0.0832402	0.0749761	0.10875	0.0922699	0.0442469	0.107202	0.0816605	0.0830644
22_LL_N82	0.0926333	0.0670191	0.112563	0.099676	0.0786073	0.111756	0.0918504	0.0758006	0.0778676
22_LL_N78	0.0901515	0.0938618	0.114246	0.09376	0.0901447	0.105486	0.0961699	0.102391	0.0955271	0.0884595
22_LL_N74	0.0888566	0.0833298	0.120653	0.096303	0.0682241	0.103318	0.0879069	0.0870942	0.0727257	0.0780175	0.0891488
22_LL_N83	0.0855046	0.106673	0.122894	0.0983739	0.100812	0.110811	0.0922083	0.105766	0.101436	0.109475	0.101609	0.102553
23_LL_N78	0.112055	0.117679	0.0420406	0.129448	0.111153	0.126457	0.115742	0.104874	0.105694	0.108062	0.115976	0.121641	0.113666
23_LL_N77	0.08887	0.0789048	0.111926	0.0866456	0.0506838	0.113523	0.0910033	0.0833668	0.0558426	0.0736373	0.0909003	0.0697093	0.101835	0.114408
23_LL_N76	0.0887171	0.0834789	0.117376	0.0932884	0.0696357	0.114194	0.0886979	0.0870164	0.0667836	0.0759657	0.0884852	0.0690382	0.103326	0.115954	0.0414532
23_LL_N80	0.0850732	0.0692112	0.110317	0.094873	0.0696816	0.110334	0.090344	0.0733294	0.0690966	0.0661144	0.0914727	0.0763704	0.105746	0.0958795	0.0728274	0.0743453
23_LL_N79	0.0858491	0.0662941	0.101715	0.100194	0.0719378	0.111208	0.0926024	0.0740752	0.0683392	0.0639416	0.0876704	0.0794468	0.0995291	0.097336	0.0676394	0.076446	0.0609156
23_LL_N81	0.0889464	0.0662674	0.104277	0.103252	0.0667715	0.11214	0.0949696	0.0748739	0.0676003	0.0735478	0.0922561	0.0847917	0.103283	0.102841	0.0713691	0.080219	0.0646559	0.0128737
24_LL_N55	0.0880675	0.0750786	0.107951	0.0941614	0.0549538	0.103589	0.087943	0.0795211	0.052896	0.0690005	0.0900269	0.0728087	0.0949621	0.111293	0.0536868	0.0772142	0.070499	0.0697866	0.0638463
24_LL_N61	0.0835189	0.0677045	0.107267	0.0917983	0.0674494	0.107194	0.0910234	0.071144	0.0675925	0.0653897	0.0899094	0.0741157	0.104139	0.092863	0.0720382	0.0735532	0.00336556	0.0587108	0.0624361	0.0690437
24_LL_N63	0.0851337	0.0654929	0.1019	0.0978839	0.0719194	0.112881	0.0934604	0.0733699	0.0668594	0.0654687	0.0893291	0.0787935	0.0988079	0.0974425	0.0684926	0.0773225	0.0572487	0.00336709	0.0135597	0.0690818	0.0550569
24_LL_N65	0.111289	0.116907	0.0427434	0.130229	0.110389	0.127237	0.114974	0.105634	0.104934	0.1073	0.115207	0.122417	0.112899	0.000671775	0.11364	0.115185	0.0951263	0.0965822	0.102082	0.110528	0.0936145	0.0966879
20_HDW_77	1.19763	1.1778	1.21763	1.15803	1.16207	1.22323	1.14802	1.15364	1.11549	1.16244	1.18773	1.1551	1.20589	1.1907	1.16242	1.15341	1.14442	1.14317	1.14824	1.1665	1.13282	1.13769	1.1931
20_HDW_75	1.19805	1.16138	1.18076	1.18173	1.16706	1.23777	1.16043	1.15869	1.13611	1.17118	1.18918	1.16919	1.22791	1.19452	1.16157	1.15129	1.169	1.13444	1.14452	1.16531	1.16161	1.13119	1.19208	0.111693
20_HDW_79	1.19441	1.17548	1.20646	1.1336	1.15182	1.21532	1.15024	1.13607	1.11676	1.15778	1.17776	1.14733	1.20323	1.17756	1.15046	1.14415	1.13996	1.14045	1.14513	1.15875	1.12835	1.13951	1.17995	0.0826338	0.127018
20_HDW_81	1.17952	1.16759	1.19281	1.13749	1.1367	1.20349	1.15391	1.11708	1.10455	1.15256	1.17286	1.14417	1.18255	1.17343	1.13299	1.12861	1.15322	1.12576	1.12323	1.13395	1.14609	1.12025	1.17585	0.0942857	0.10472	0.104576
20_HDW_78	1.18822	1.16256	1.19478	1.17639	1.15171	1.23442	1.15906	1.1558	1.1261	1.16746	1.18321	1.15684	1.22951	1.18134	1.15787	1.14591	1.15136	1.13314	1.1432	1.16435	1.1464	1.1299	1.17892	0.10181	0.0450237	0.121556	0.0971901
21_HDW_73	1.169	1.14797	1.16146	1.1458	1.14164	1.20018	1.13483	1.13792	1.10935	1.1402	1.15254	1.13688	1.1801	1.14804	1.14252	1.13801	1.1271	1.11633	1.12385	1.13903	1.11561	1.1109	1.15038	0.10091	0.102617	0.106136	0.0909401	0.10412
21_HDW_76	1.18754	1.15853	1.19007	1.15642	1.13323	1.21374	1.13834	1.14306	1.10125	1.15527	1.18028	1.15498	1.17119	1.18078	1.12955	1.13201	1.15167	1.12644	1.12432	1.1448	1.1422	1.12099	1.18078	0.0917701	0.092839	0.103601	0.0639002	0.0950102	0.097303
21_HDW_78	1.18924	1.17202	1.21549	1.14562	1.16062	1.22876	1.15905	1.16218	1.12501	1.16964	1.18289	1.14649	1.20549	1.20076	1.15979	1.15512	1.15289	1.13264	1.1424	1.15614	1.14101	1.1271	1.20322	0.0942806	0.107924	0.111542	0.082505	0.111635	0.0870697	0.0859655
21_HDW_79	1.17061	1.16337	1.17408	1.14658	1.13353	1.19474	1.15308	1.13926	1.10146	1.15816	1.19058	1.14327	1.18174	1.17967	1.13201	1.12766	1.14938	1.11332	1.11819	1.15046	1.13765	1.1079	1.18208	0.0962426	0.0980532	0.117949	0.0667332	0.0966825	0.101954	0.0657941	0.0823214
21_HDW_80	1.18867	1.15175	1.21391	1.14986	1.14533	1.20444	1.15371	1.15491	1.12464	1.14703	1.17702	1.14572	1.20491	1.19461	1.1325	1.1424	1.14524	1.12332	1.13512	1.15276	1.13357	1.11786	1.19702	0.0882285	0.10995	0.10696	0.0883764	0.112228	0.083895	0.0940612	0.0565341	0.0939186
21_HDW_82	1.16474	1.14815	1.18747	1.12704	1.12572	1.18789	1.12372	1.13436	1.09418	1.13637	1.17327	1.11878	1.1704	1.16157	1.12903	1.12714	1.13014	1.11281	1.12219	1.1278	1.11863	1.11187	1.16393	0.0879332	0.10497	0.096746	0.0749201	0.0997373	0.0943782	0.0795287	0.0689684	0.0768028	0.0776506
22_HDW_68	1.20599	1.18889	1.2212	1.16436	1.15814	1.22942	1.17043	1.16919	1.1247	1.18391	1.19886	1.15772	1.20502	1.199	1.1614	1.16431	1.15706	1.14204	1.15175	1.17952	1.15001	1.13653	1.20142	0.0723832	0.100151	0.0803865	0.0883435	0.0962818	0.0850294	0.0806425	0.092681	0.0970866	0.083787	0.0843546
22_HDW_70	1.20052	1.16766	1.19519	1.19146	1.15668	1.23515	1.15703	1.1608	1.1281	1.15803	1.17615	1.15676	1.235	1.1988	1.1582	1.14111	1.16333	1.13559	1.14808	1.16197	1.15594	1.13233	1.19634	0.107353	0.0443761	0.128838	0.109496	0.0401924	0.111806	0.0967042	0.110915	0.0989844	0.115319	0.110456	0.106104
22_HDW_75	1.18373	1.18347	1.20868	1.15916	1.15588	1.224	1.16129	1.15704	1.11837	1.17326	1.17633	1.15348	1.19227	1.17997	1.16625	1.15721	1.15953	1.14178	1.14914	1.16975	1.14772	1.13629	1.18237	0.0665564	0.10688	0.0959762	0.0966341	0.10097	0.105279	0.100118	0.109615	0.106235	0.0997338	0.0925373	0.0753112	0.111768
22_HDW_72	1.16287	1.14622	1.18307	1.14103	1.12891	1.20906	1.14338	1.12333	1.09662	1.13414	1.17584	1.13353	1.16871	1.17904	1.12759	1.12067	1.1352	1.10391	1.11538	1.13342	1.12367	1.09854	1.18143	0.0859607	0.0998059	0.104494	0.0646088	0.103528	0.10183	0.0637787	0.0936393	0.0710549	0.0919992	0.0812324	0.0883142	0.104563	0.092033
22_HDW_80	1.18671	1.1699	1.19435	1.15711	1.13757	1.21379	1.15532	1.14161	1.10736	1.15537	1.18244	1.15665	1.18085	1.17816	1.14309	1.14577	1.1604	1.11914	1.12633	1.15673	1.14854	1.11369	1.18057	0.0792131	0.096749	0.106698	0.0581725	0.0967273	0.0966732	0.0595145	0.0860524	0.0681575	0.0852407	0.0717175	0.0823445	0.104418	0.0845643	0.0523345
22_HDW_76	1.18835	1.17113	1.2039	1.15702	1.14592	1.22499	1.1564	1.14538	1.11355	1.16627	1.19886	1.15348	1.20913	1.18763	1.15623	1.14954	1.15513	1.12536	1.13485	1.16531	1.14564	1.11992	1.19004	0.0849985	0.0975203	0.101906	0.0566755	0.0891967	0.0956729	0.0643722	0.0799151	0.053675	0.0901062	0.0673243	0.0837008	0.100633	0.089557	0.058715	0.0551393
22_HDW_77	1.16572	1.15128	1.20848	1.14209	1.13576	1.19888	1.14102	1.13485	1.10377	1.14369	1.17617	1.13405	1.18401	1.17959	1.13198	1.12765	1.14472	1.11803	1.12479	1.15	1.13308	1.11262	1.18198	0.0821019	0.0988519	0.101221	0.0595573	0.0965284	0.0905454	0.0564475	0.0844136	0.0664983	0.0880208	0.073063	0.0821108	0.102042	0.0993154	0.0579041	0.0571905	0.0472367
22_HDW_196_698	1.17565	1.15935	1.20608	1.14694	1.13362	1.21767	1.15082	1.14187	1.08978	1.15332	1.19139	1.14336	1.17387	1.18946	1.1345	1.13469	1.14721	1.12489	1.1273	1.13096	1.13541	1.1194	1.19189	0.0961257	0.107135	0.103395	0.0656414	0.104745	0.0977239	0.0588863	0.0842148	0.0633129	0.088588	0.0800769	0.0876944	0.10656	0.0954844	0.0677409	0.0598043	0.0575484	0.0545775
23_HDW_N72	1.18948	1.15061	1.20536	1.15813	1.13951	1.21398	1.15226	1.13353	1.10254	1.15195	1.18256	1.14936	1.19501	1.1883	1.13322	1.13341	1.1528	1.12328	1.12824	1.1464	1.14821	1.12233	1.19072	0.0815432	0.101973	0.103551	0.0624819	0.0959683	0.100996	0.0593635	0.0850729	0.064365	0.0879592	0.0774869	0.082867	0.0982832	0.0971659	0.0602215	0.0531308	0.0579104	0.0593081	0.0582605
23_HDW_N71	1.17219	1.14146	1.18485	1.12685	1.13755	1.19346	1.13819	1.14348	1.0918	1.14342	1.17583	1.11889	1.1855	1.17579	1.12921	1.12479	1.12977	1.11505	1.12482	1.13527	1.11826	1.10963	1.17818	0.0955246	0.106065	0.0976252	0.0845455	0.108235	0.0831991	0.0776792	0.0658223	0.0813376	0.0678565	0.0760743	0.0821798	0.109888	0.107669	0.0933796	0.0873437	0.0731529	0.0769152	0.0774237	0.0796849
23_HDW_N73	1.19449	1.17039	1.21465	1.15361	1.16359	1.22578	1.15511	1.15591	1.1335	1.16282	1.17796	1.14246	1.19325	1.19295	1.14592	1.13875	1.13983	1.13138	1.1482	1.17368	1.12825	1.12591	1.19536	0.0858486	0.110672	0.110479	0.0904334	0.116005	0.08828	0.0843982	0.057217	0.0923087	0.0521427	0.0746299	0.0844074	0.123057	0.0979296	0.090377	0.0814823	0.0840741	0.0871981	0.0907638	0.0871371	0.0649378
23_HDW_N74	1.17902	1.14718	1.17348	1.15792	1.13858	1.22318	1.14869	1.14034	1.11531	1.1542	1.16487	1.14824	1.21308	1.17511	1.14236	1.13054	1.14287	1.11565	1.12553	1.1488	1.13795	1.11243	1.1727	0.104229	0.0422837	0.124056	0.0957288	0.02703	0.102701	0.0981663	0.108779	0.0982503	0.110041	0.110435	0.100143	0.0381452	0.106378	0.0983912	0.0923471	0.0915469	0.0959291	0.101883	0.0923765	0.104711	0.116207
24_HDW_58	1.17219	1.14146	1.18485	1.12685	1.13755	1.19346	1.13819	1.14348	1.0918	1.14342	1.17583	1.11889	1.1855	1.17579	1.12921	1.12479	1.12977	1.11505	1.12482	1.13527	1.11826	1.10963	1.17818	0.0955246	0.106065	0.0976252	0.0845455	0.108235	0.0831991	0.0776792	0.0658223	0.0813376	0.0678565	0.0760743	0.0821798	0.109888	0.107669	0.0933796	0.0873437	0.0731529	0.0769152	0.0774237	0.0796849	0	0.0649378	0.104711
24_HDW_59	1.19449	1.17039	1.21465	1.15361	1.16359	1.22578	1.15511	1.15591	1.1335	1.16282	1.17796	1.14246	1.19325	1.19295	1.14592	1.13875	1.13983	1.13138	1.1482	1.17368	1.12825	1.12591	1.19536	0.0851169	0.109917	0.108232	0.0882265	0.116005	0.0860759	0.0836674	0.0565096	0.0915739	0.0514403	0.0739085	0.0836765	0.123057	0.0971876	0.0896413	0.0807534	0.0833462	0.0864665	0.0900248	0.0864061	0.062805	0.00199643	0.116207	0.062805
24_HDW_60	1.17039	1.15393	1.17278	1.1496	1.12624	1.19084	1.11965	1.13958	1.09025	1.13679	1.17535	1.11943	1.17591	1.14659	1.13708	1.12784	1.13083	1.10838	1.12254	1.14524	1.11935	1.10299	1.14892	0.070227	0.107273	0.0961109	0.0945203	0.104943	0.104876	0.0838515	0.0981227	0.102529	0.0951341	0.0858799	0.0761438	0.105112	0.0651206	0.0929023	0.0860554	0.091155	0.0867977	0.0963371	0.0889729	0.096439	0.0920622	0.10589	0.096439	0.0920622

## Sheet: Caption 2
Table S6. Estimates of evolutionary divergence between Solemoviridae-like contigs (second segment) found in the study
The number of base substitutions per site from between sequences are shown. Analyses were conducted using the Maximum Composite Likelihood model [1]. All ambiguous positions were removed for each sequence pair (pairwise deletion option). Evolutionary analyses were conducted in MEGA X [2]. Values less than 1 are highligted in green, values higher than 1 are highlighted in red
1. Tamura K., Nei M., and Kumar S. (2004). Prospects for inferring very large phylogenies by using the neighbor-joining method. Proceedings of the National Academy of Sciences (USA) 101:11030-11035.
2. Kumar S., Stecher G., Li M., Knyaz C., and Tamura K. (2018). MEGA X: Molecular Evolutionary Genetics Analysis across computing platforms. Molecular Biology and Evolution 35:1547-1549.
